# Supplementary material for: Improving deep neural network generalization and robustness to background bias via layer-wise relevance propagation optimization
Source: Nat Commun. 2024 Jan 4;15:291. doi: 10.1038/s41467-023-44371-z (PMC10767127; doi:10.1038/s41467-023-44371-z)
Supplement: Supplementary file 4 — Source Data [file 41467_2023_44371_MOESM4_ESM.xlsx]

## Sheet: Supplementary Figure 6
P Hyper-parameter	Biased Test	Biased Test Standard Deviation	Standard Test	Standard Test Standard Deviation	Deceiving Bias Test	Deceiving Bias Test Standard Deviation
0	0.926	0.019	0.41	0.034	0.071	0.017
0.1	0.968	0.013	0.244	0.022	0.015	0.008
0.2	0.957	0.015	0.348	0.033	0.038	0.014
0.3	0.548	0.034	0.549	0.034	0.549	0.034
0.4	0.531	0.035	0.527	0.034	0.527	0.034
0.5	0.564	0.034	0.564	0.033	0.559	0.034
0.6	0.509	0.034	0.509	0.034	0.51	0.034
0.7	0.548	0.035	0.553	0.035	0.548	0.035
0.8	0.47	0.035	0.464	0.035	0.46	0.035
0.9	0.161	0.02	0.161	0.02	0.161	0.02
